# Supplementary material for: COVID-19 Infection in Pregnancy: PCR Cycle Thresholds, Placental Pathology, and Perinatal Outcomes
Source: Viruses. 2021 Sep 21;13(9):1884. doi: 10.3390/v13091884 (PMC8473449; doi:10.3390/v13091884)
Supplement: Supplementary file 1 [file viruses-13-01884-s001.zip]

Archive with 1 entries (1 files):
- viruses-1354008-supplementary.pdf
